# Supplementary material for: Fluorescence Turn-Off Ligand for Parallel G-Quadruplexes
Source: Molecules. 2024 Aug 18;29(16):3907. doi: 10.3390/molecules29163907 (PMC11357100; doi:10.3390/molecules29163907)
Supplement: Supplementary file 1 [file molecules-29-03907-s001.zip]

Archive with 1 entries (1 files):
- molecules-3119805-supplementary.pdf
